# Supplementary material for: In vivo study on the repair of rat Achilles tendon injury treated with non-thermal atmospheric-pressure helium microplasma jet
Source: PLoS One. 2024 May 14;19(5):e0301216. doi: 10.1371/journal.pone.0301216 (PMC11093389; doi:10.1371/journal.pone.0301216)
Supplement: S1 Data — (XLSX) [file pone.0301216.s001.xlsx]

## Sheet: Figure 8
Stoll's histological score
Average	2W	4W	6W	SD	2W	4W	6W
plasma-treated	10.3333	11.25	11.3333		1.49747	1.95982	1.92275
untreated control	5.91667	7.83333	9.33333		0.996205	0.937437	1.92275
p	0.003	0.006	0.164

## Sheet: Figure 10
Type I collagen content
Average	2W	4W	6W	SD	2W	4W	6W
plasma-treated	112.804	122.639	137.004		20.5621	22.949	19.7738
untreated control	76.703	102.448	108.765		31.0703	28.3896	24.2086
p	0.001	0.038	0.001

## Sheet: Figure 11
Biomechanical testing
Average	2W	4W	6W	SD	2W	4W	6W
plasma-treated	67.2188	72.4844	95.2136		14.3587	11.2229	31.6913
untreated control	33.3489	58.7709	77.6042		15.4122	20.7502	25.5299
p	0.002	0.262	0.337
